# Supplementary material for: Wnt family member 1 (Wnt1) overexpression-induced M2 polarization of microglia alleviates inflammation-sensitized neonatal brain injuries
Source: Bioengineered. 2022 May 21;13(5):12409–20. doi: 10.1080/21655979.2022.2074767 (PMC9275958; doi:10.1080/21655979.2022.2074767)
Supplement: Supplemental Material [file KBIE_A_2074767_SM2104.zip]

Archive with 4 entries (3 files):
- supplementary/
- supplementary/ethical approvement.jpg
- supplementary/supplemented material flow cytometry.zip
- supplementary/supplemented materials western blot bands.zip
